# Supplementary material for: Psychosocial Experiences, Challenges, and Recommendations for Care Delivery among Partners of Breast Cancer Survivors: A Qualitative Study
Source: Int J Environ Res Public Health. 2023 Feb 4;20(4):2786. doi: 10.3390/ijerph20042786 (PMC9956235; doi:10.3390/ijerph20042786)
Supplement: Supplementary file 1 [file ijerph-20-02786-s001.zip]

Archive with 1 entries (1 files):
- ijerph-2176423-supplementary.pdf
